# Supplementary material for: MYNursingHome: A fully-labelled image dataset for indoor object classification
Source: Data Brief. 2020 Sep 3;32:106268. doi: 10.1016/j.dib.2020.106268 (PMC7494477; doi:10.1016/j.dib.2020.106268)
Supplement: Supplementary file 1 [file mmc1.xml]

<?xml version="1.0" encoding="utf-8" standalone="no"?>
<data>
  <datasets>
    <author>asmidaismail85@gmail.com;asmida@ftv.upsi.edu.my</author>
    <type>1</type>
    <dataset>
      <name>MyNursingHome</name>
      <caption />
      <description>MyNursingHome is a fully labelled image dataset collected in several elderly home cares in Malaysia to facilitate broad use of image classification and detection. MyNursingHome is very practical as the dataset contains 37,500 digital images from 25 different indoor object categories commonly found in elderly care centre.</description>
      <filetype>
        <name />
      </filetype>
      <filesize />
      <source>0</source>
      <sourcename>Original Data</sourcename>
      <access>
        <type>1</type>
        <name>Data available in data repository</name>
        <reponame>Mendeley Data</reponame>
        <PersistentId>10.17632/fpctx3svzd.1</PersistentId>
        <deeplinkurl>http://dx.doi.org/10.17632/fpctx3svzd.1</deeplinkurl>
      </access>
    </dataset>
  </datasets>
</data>
